# Supplementary material for: The epidemiological characteristics of dengue in high-risk areas of China, 2013–2016
Source: PLoS Negl Trop Dis. 2021 Dec 20;15(12):e0009970. doi: 10.1371/journal.pntd.0009970 (PMC8687583; doi:10.1371/journal.pntd.0009970)
Supplement: S1 Table — (XLSX) [file pntd.0009970.s002.xlsx]

## Sheet: Sheet1
S1 Table. DENV 1 references
Genbank Number	Geographical region	Collection Date
AF425611	Australia	1983
KT825002	Australia	2013
KT825023	Australia	2014
KT825025	Australia	2014
JN415499	East_Timor	2000
KM216667	India	2010
MG894694	India	2011
KY581728	India	2012
KY978432	India	2012
MH822958	India	2012
MH822959	India	2012
MG894781	India	2013
AB600922	Indonesia	1988
JN415489	Indonesia	2010
KT824984	Indonesia	2012
KY818132	Indonesia	2013
MG894760	Indonesia	2013
FSD14001	Indonesia	2014
GZD15306	Indonesia	2015
KT825034	Indonesia	2015
GZ11182	Indonesia	2016
MG894937	Indonesia	2016
KC589010	Indonesia	2012
MG894873	Laos	2015
AF425622	Malaysia	1972
KJ806847	Malaysia	2013
KJ806857	Malaysia	2013
KJ806866	Malaysia	2013
MG894787	Malaysia	2013
KT175089	Malaysia	2014
KX452050	Malaysia	2014
KX452059	Malaysia	2014
MG894802	Malaysia	2014
MG894812	Malaysia	2014
MG894835	Malaysia	2014
GZD15308I	Malaysia	2015
GZD15316	Malaysia	2015
KT825037	Malaysia	2015
MG894858	Malaysia	2015
MG894883	Malaysia	2015
FSD16008	Malaysia	2016
GZ14034I	Malaysia	2016
MG894924	Malaysia	2016
MG894928	Malaysia	2016
MG894946	Malaysia	2016
EU448410	Malaysia	2004
FN825674	Malaysia	2005
GZ14663	Maldives	2016
MG894912	Maldives	2016
AY713473	Myanmar	1971
KT452791	Myanmar	2005
KT175102	Myanmar	2007
JF967810	Myanmar	2008
KF559257	Myanmar	2009
KT175103	Myanmar	2011
KR051912	Myanmar	2013
KR051914	Myanmar	2013
KR051915	Myanmar	2013
KR051917	Myanmar	2013
KR051920	Myanmar	2013
KR051921	Myanmar	2013
KR051924	Myanmar	2013
KR051925	Myanmar	2013
KR051926	Myanmar	2013
KR051929	Myanmar	2013
KT825001	Myanmar	2013
KX357932	Myanmar	2013
LC038146	Myanmar	2014
MG894818	Myanmar	2014
KR051908	Myanmar	2015
KX357919	Myanmar	2015
KX357927	Myanmar	2015
KX357928	Myanmar	2015
KX357930	Myanmar	2015
KX357931	Myanmar	2015
KX357935	Myanmar	2015
KX357936	Myanmar	2015
KX357940	Myanmar	2015
KX357953	Myanmar	2015
KX357962	Myanmar	2015
KX357968	Myanmar	2015
MG894871	Myanmar	2015
AF425627	Philippines	1974
MG894757	Philippines	2013
JF960217	Singapore	2009
MF033202	Singapore	2012
MF033203	Singapore	2012
KJ806941	Singapore	2013
KJ806945	Singapore	2013
KJ806946	Singapore	2013
KJ806957	Singapore	2013
KM403621	Singapore	2013
KM403633	Singapore	2013
KM403634	Singapore	2013
KM403635	Singapore	2013
MF033210	Singapore	2013
MF033255	Singapore	2013
MH611861	Singapore	2013
MH611899	Singapore	2013
MH679941	Singapore	2013
MH679963	Singapore	2013
MH679997	Singapore	2013
MH680063	Singapore	2013
MH680136	Singapore	2013
MH680145	Singapore	2013
MH680153	Singapore	2013
MH680168	Singapore	2013
DGD14002	Singapore	2014
KJ806959	Singapore	2014
KJ806962	Singapore	2014
MF033221	Singapore	2014
MF033222	Singapore	2014
MG894831	Singapore	2014
MH428152	Singapore	2014
MH428190	Singapore	2014
MH428200	Singapore	2014
MH611867	Singapore	2014
MH611870	Singapore	2014
MH611874	Singapore	2014
MH612194	Singapore	2014
MH680276	Singapore	2014
MH680314	Singapore	2014
MH680329	Singapore	2014
MH680342	Singapore	2014
MH680403	Singapore	2014
MH680413	Singapore	2014
KY921903	Singapore	2015
MF033232	Singapore	2015
MH680480	Singapore	2015
MH680488	Singapore	2015
MH680493	Singapore	2015
MH680495	Singapore	2015
MH680496	Singapore	2015
MH680508	Singapore	2016
KT445955	Sri_Lanka	2012
KT445957	Sri_Lanka	2012
KT445961	Sri_Lanka	2012
KU509310	Sri_Lanka	2013
KP398852	Sri_Lanka	2014
GZD15305	Sri_Lanka	2015
AF425629	Thailand	1963
AF425630	Thailand	1980
AY732411	Thailand	1980
AY732406	Thailand	1981
AY732378	Thailand	1982
AY732379	Thailand	1983
AY732390	Thailand	1983
JQ993177	Thailand	2006
KY586317	Thailand	2006
KY586318	Thailand	2006
KY586428	Thailand	2006
JF967822	Thailand	2008
KU509257	Thailand	2008
JF967879	Thailand	2009
KT373892	Thailand	2009
KT373898	Thailand	2009
MG564076	Thailand	2011
KT824994	Thailand	2012
KY818160	Thailand	2012
MG894723	Thailand	2012
KR919807	Thailand	2013
KT825014	Thailand	2013
KT825058	Thailand	2013
KU509290	Thailand	2013
ZSD13004	Thailand	2013
KU509294	Thailand	2014
KY234169	Thailand	2015
KY495792	Thailand	2015
MG564082	Thailand	2015
MG894884	Thailand	2015
GZ16362	Thailand	2016
JF297570	Thailand	1960
JN638341	Thailand	1987
