# Supplementary material for: The epidemiological characteristics of dengue in high-risk areas of China, 2013–2016
Source: PLoS Negl Trop Dis. 2021 Dec 20;15(12):e0009970. doi: 10.1371/journal.pntd.0009970 (PMC8687583; doi:10.1371/journal.pntd.0009970)
Supplement: S2 Table — (XLSX) [file pntd.0009970.s003.xlsx]

## Sheet: Sheet1
S2 Table. DENV 2 references
Genbank Number	Geographical region	Collection Date
KF752595	Argentina	2012
JN568253	Australia	2010
JN036375	Bangladesh	2008
KT781532	Bangladesh	2011
JF804028	Brazil	2006
KP188550	Brazil	2008
DQ917247	Burkina_Faso	1980
KF921931	Cambodia	2003
GU131898	Cambodia	2008
GU131931	Cambodia	2008
AF204178	China	1987
DQ364564	Costa_Rica	1994
DQ917244	Cote_d_Ivoire	1980
DGD13458I	India	2013
MG721055	India	2016
MG721057	India	2016
MG721062	India	2016
KX646385	Indonesia	2009
JF968031	Indonesia	2010
KY851465	Indonesia	2013
MG895018	Indonesia	2013
MG895050	Indonesia	2013
KT781561	Indonesia	2014
KT806318	Indonesia	2014
KU529739	Indonesia	2014
KU529741	Indonesia	2014
ZHD14003I	Indonesia	2014
GZD15317I	Indonesia	2015
KU529744	Indonesia	2015
KU529745	Indonesia	2015
KU529753	Indonesia	2015
KY709186	Indonesia	2015
MG895108	Indonesia	2015
MG895160	Indonesia	2016
AF231718	Cote_d_Ivoire	1980
JF968028	Malaysia	2010
KY851456	Malaysia	2011
KJ806878	Malaysia	2012
KJ806801	Malaysia	2013
KJ806802	Malaysia	2013
KJ806803	Malaysia	2013
KJ806884	Malaysia	2013
KJ806887	Malaysia	2013
KJ806895	Malaysia	2013
KJ806908	Malaysia	2013
KJ806918	Malaysia	2013
KT806313	Malaysia	2013
KY851479	Malaysia	2013
KT175116	Malaysia	2014
KT175120	Malaysia	2014
KT806323	Malaysia	2014
KU666949	Malaysia	2014
KX452028	Malaysia	2014
KX452029	Malaysia	2014
MG895064	Malaysia	2014
MG895071	Malaysia	2014
CZD15030I	Malaysia	2015
MG895075	Malaysia	2015
MG895076	Malaysia	2015
MG895103	Malaysia	2015
MG895111	Malaysia	2015
MG895127	Malaysia	2015
MG895163	Malaysia	2016
GZ19922I	Maldives	2016
AY449675	Mexico	1984
AY158332	Mexico	1992
KF955394	Mexico	2007
JX891656	Micronesia	2011
DQ518638	Myanmar	1998
KR051901	Myanmar	2013
KR051902	Myanmar	2013
KR051903	Myanmar	2013
KR051905	Myanmar	2013
KR051906	Myanmar	2013
MG895038	Myanmar	2013
KT175136	Myanmar	2014
KT175137	Myanmar	2014
KT175138	Myanmar	2014
KT806324	Myanmar	2014
KX357977	Myanmar	2015
KX357978	Myanmar	2015
KX357979	Myanmar	2015
KX357980	Myanmar	2015
KX357981	Myanmar	2015
KX357982	Myanmar	2015
KX357985	Myanmar	2015
KX357987	Myanmar	2015
KX357989	Myanmar	2015
KX357990	Myanmar	2015
KX357991	Myanmar	2015
KX357992	Myanmar	2015
KX357993	Myanmar	2015
KX357995	Myanmar	2015
KX357999	Myanmar	2015
MG895086	Myanmar	2015
MG895115	Myanmar	2015
KT232052	Nepal	2013
M29095	New_Guinea	1944
AY786372	Philippines	1998
AY786373	Philippines	1999
EU448418	Philippines	2003
JF967971	Philippines	2008
JF968011	Philippines	2010
JF968039	Philippines	2010
KY709130	Philippines	2010
KY709132	Philippines	2010
MG894972	Philippines	2011
MG894988	Philippines	2011
DGD13113I	Philippines	2013
KY851504	Philippines	2013
JN568264	Phillippines	2010
L10046	Puerto_Rico	1969
EU069581	Singapore	2005
JN030328	Singapore	2010
JN196614	Singapore	2010
KX380815	Singapore	2012
KX224266	Singapore	2014
KT781569	Singapore	2015
KT288902	Tanzania	2014
KU509307	Tanzania	2014
MG564083	Thailand	2011
MG894984	Thailand	2011
KY851470	Thailand	2012
KY851495	Thailand	2012
GZD13473I	Thailand	2013
KT781556	Thailand	2013
KY851466	Thailand	2013
MG564097	Thailand	2013
MG895020	Thailand	2013
MG895032	Thailand	2013
MG895042	Thailand	2013
MG895043	Thailand	2013
MG895052	Thailand	2013
KT781566	Thailand	2014
GZD15318I	Thailand	2015
MG564099	Thailand	2015
MG564101	Thailand	2015
MG564102	Thailand	2015
MG895080	Thailand	2015
GZ19889I	Thailand	2016
LC410184	Thailand	2016
LC410186	Thailand	2016
LC410190	Thailand	2016
MG895147	Thailand	2016
MG895154	Thailand	2016
LC410187	Thailand	2017
KT781567	Viet_Nam	2014
KY971720	Viet_Nam	2015
KY971721	Viet_Nam	2015
KY971723	Viet_Nam	2015
KY971725	Viet_Nam	2015
KY971726	Viet_Nam	2015
KY971733	Viet_Nam	2015
KY971736	Viet_Nam	2015
KY971737	Viet_Nam	2015
GZ19523I	Viet_nam	2016
